# Supplementary material for: GGV formula attenuates CCl4-induced hepatic injury in mice by modulating the gut microbiota and metabolites
Source: Front Nutr. 2025 May 27;12:1564177. doi: 10.3389/fnut.2025.1564177 (PMC12148870; doi:10.3389/fnut.2025.1564177)
Supplement: Supplementary file 1 [file Table_1.xlsx]

## Sheet: Sheet1
Metabolites	Formula	m/z	RT(time)	Adduct	Max Fold Change	Q-Value
1,1'-[1,11-Undecanediylbis(oxy)]bisbenzene	C23H32O2	339.232	9.44528	M-H	2.09651	0.002218
12-Hydroxystearic acid	C18H36O3	318.302	6.40872	M+NH4	2.27154	9.95185e-08
2(R)-hydroxydocosanoic acid	C22H44O3	374.365	8.16457	M+NH4	2.66757	3.70353e-09
2,4,12-Octadecatrienoic acid piperidide	C23H39NO	346.314	10.3896	M+H	2.56028	0.00342027
20-Dihydrodydrogesterone	C23H34	355.265	9.89137	M+FA-H	2.33722	0.000965458
3D,7D,11D-Phytanic acid	C20H40O2	330.339	8.13597	M+NH4	2.64425	5.0299e-10
3-Sulfodeoxycholic acid	C23H38O7S	457.228	10.5381	M-H	3.07307	0.00359886
3Z-dodecenoyl-CoA	C33H56N7O17P3S	970.248	5.61357	M+Na	3.4556	1.05369e-10
Cerebronic acid	C24H48O3	402.396	9.02843	M+NH4	3.56068	2.57548e-09
Cervonyl carnitine	C29H45NO4	494.325	7.1065	M+Na	2.22265	6.43861e-06
Cholesterol sulfate	C27H46O4S	465.306	10.687	M-H	2.61756	1.05033e-12
Diosmetin 7-O-beta-D-glucuronopyranoside	C22H20O12	499.079	7.88432	M+Na	2.62844	0
Docosanamide	C22H45NO	340.358	11.814	M+H	2.90753	7.51529e-10
Glucosylsphingosine	C24H47NO7	462.348	4.03478	M+H	3.36798	0
Indoleacrylic acid	C11H9NO2	188.072	1.66698	M+H, M+NH4	2.70342	9.38963e-11
L-Acetylcarnitine	C9H17NO4	204.124	0.454583	M+H	2.79152	1.39919e-15
L-Tryptophan	C11H12N2O2	203.082	1.6498	M-H	2.31083	5.16843e-09
LysoPC(18:0)	C26H54NO7P	524.373	8.61638	M+H	3.50587	0
LysoPC(18:1(9Z))	C26H52NO7P	544.341	7.53543	M+Na	4.49335	8.59162e-16
Neryl rhamnosyl-glucoside	C22H38O10	480.282	10.8874	M+NH4	10.8107	1.15815e-08
Neuromedin N (1-4)	C26H40N4O6	522.326	8.0845	M+NH4	2.18957	1.38533e-05
N-Hexadecanoylpyrrolidine	C20H39NO	310.313	10.4411	M+H	2.59388	0.00057127
Nicotinuric acid	C8H8N2O3	203.054	0.437433	M+H, M+NH4, M+Na	3.47363	2.19124e-15
O-(2-tetradecenoyl)carnitine	C21H39NO4	370.297	7.18657	M+H	2.34355	5.61763e-05
Octadecanamide	C18H37NO	284.298	10.3725	M+H	2.70581	9.86281e-06
Palmitoyl glucuronide	C22H42O7	463.291	10.4237	M+FA-H	8.95429	6.55263e-08
PE(P-16:0/20:4(5Z,8Z,11Z,14Z))	C41H74NO7P	722.507	10.87	M-H	41.2573	2.85661e-08
PS(16:0/16:0)	C38H74NO10P	758.492	8.34758	M+Na	6.14701	1.2709e-06
Sphinganine	C18H39NO2	302.307	7.23803	M+H	3.55482	9.94224e-15
Stearoyl sphingomyelin	C41H83N2O6P	731.607	10.2066	M+H	2.00633	0.000164471
